# Supplementary material for: The LEAF questionnaire is a good screening tool for the identification of the Female Athlete Triad/Relative Energy Deficiency in Sport among young football players
Source: PeerJ. 2021 Sep 3;9:e12118. doi: 10.7717/peerj.12118 (PMC8420870; doi:10.7717/peerj.12118)
Supplement: Supplemental Information 1 [file peerj-09-12118-s001.xlsx]

## Sheet: Arkusz1
Lp	Age [years]	Weight [kg]	Height [cm]	BMI	IOTF		REE[kcal]	Energy intake [kcal]	FAT [%]	BMD (g/cm2)	Z-score BMD	Have you been absent from training or competing in the past year due to an injury?	If so, how many days have you been absent from school or from competitions because of your injuries in the last year?	Do you feel a bloated stomach, even if it is not your period?	Do you have cramps or stomach pains that are not related to your period?	How often do you have a bowel movement?	Are you consuming any hormonal medications / contraception?	If so, what is the reason for their use?	How old were you at your 1st menstrual period?	If so, when did you have your last period?	If so, are your periods regular? (every 28 - 34 days)?	If so, how many days do you bleed normally?	If so, have you ever had problems with heavy menstrual bleeding?	If so, how many periods have you had in the last year?	62 / 5000 If not or "I don't remember", when did you have your last period?	Have your periods ever stopped for 3 consecutive months or more?	Do you experience any changes related to your period as you increase the intensity, frequency or duration of exercise?	If so, how? (Select one or more answers)	Have you ever had anemia?	Have you ever taken iron?	RISK 1-yes, 2-no
						Football position
1.	17	54.76	173	18.3	4.00	striker	1664	2022	21.7	1.106	0.3	4	2	4	1	1	1		2	2	1	3	1	2		1	1	4	2	1	1
2.	18	59.37	173	19.9	4.00	midfielder	1878	2145	21.4	1.305	2.6	1		1	1	2	2	2	2	2	1	3	2	3		1	2		2	2	2
3.	15	50.91	172	17.2	3.00	midfielder	1415	1612	20.6	1.194	1.2	4	4	1	1	3	2	2	2	1	1	3	2	1		1	1	1	1	1	1
4.	15	55.11	167	19.7	4.00	midfielder	1284	1750	27.7	1.106	0.5	2	3	4	4	2	1		2	1	1	4	2	1		1	2		2	2	1
5.	18	65.07	169	22.7	4.00	defender	1827	2301	27.9	1.284	2.4	2	1	4	1	2	2	2	2		1	3	2	3	1	2	2		1	1	1
6.	16	62.52	164	23.2	4.00	defender	1664	2251	29.1	1.246	1.7	2	4	3	1	2	2	2	2	1	2	2	1	1		1	2		2	3	2
7.	17	71.05	175	23.2	4.00	midfielder	1913	1515	25.1	1.409	3.5	2	1	1	4	2	2	2	2	1	2	4	1	3		2	1	4	2	2	1
8.	16	54.57	165	19.8	4.00	defender	1779	1914	26.1	1.22	1.4	2	4	1	1	2	2	2	2	1	1	2	2	1		1	1	1	2	1	2
9.	17	62.32	172	20.9	4.00	midfielder	1673	2074	26.5	1.255	1.9	3	1	1	1	2	2	2	2	1	1	3	2	3		1	2		2	2	2
10.	17	62.67	173	20.7	4.00	defender	1807	1683	24.8	1.213	1.4	2	4	1	1	2	2	2	2	1	1	3	2	2		1	1	1	3	2	1
11.	17	54.39	167	19.4	4.00	midfielder	1290	1648	31.6	1.063	-0.2	2	2	4	1	1	2	2	3	1	2	3	2	3	1	2	1	4	2	2	1
12.	15	46.16	161	17.7	4.00	defender	1227	1856	22.2	1.118	0.4	3	1	1	1	2	1	1	4	1	1	2	2	1		1	2		3	2	2
13.	15	56.06	166	20.3	4.00	goalkeeper	1858	2210	27.9	1.249	2	2	1	1	1	3	2	2	2	1	1	3	2	3		1	2		2	1	2
14.	17	54.65	172	18.3	4.00	midfielder	1414	1556	28.5	1.117	0.4	4	1	4	4	3	2	2	2	2	2	4	1	4		2	1	1	2	3	1
15.	17	51.02	157	20.7	4.00	defender	1765	1864	26.6	1.206	1.3	1		1	1	1	2	2	2	1	2	2	2	2	3	3	2		2	1	1
16.	14	61.87	166	22.5	4.00	goalkeeper	1809	2308	31.4	1.156	1.2	2	3	1	1	2	2	2	2	1	2	4	1	4		2	2		2	3	1
17.	14	55.69	158	22.3	4.00	defender	1703	1645	32.3	1.077	0.5	1		1	1	3	1		2	1	1	3	2	4		1	2		2	1	2
18.	14	58.99	161	22.7	4.00	defender	1838	2156	28.2	1.168	1.6	1		1	1	1	2	2	4	1	1	2	2	2		1	2		2	3	2
19.	13	51.7	155	21.5	4.00	striker	1599	1515	32	1.124	1.5	4	4	3	3	3	2	2	2	1	1	4	1	3		1	2		2	3	1
20.	14	48.17	162	18.3	4.00	defender	1699	1507	22.7	1.134	1	2	2	1	1	2	2	2	2	1	1	3	2	3	1	1	1	2	2	3	1
21.	14	53.81	162	20.5	4.00	midfielder	1532	1780	26.7	1.074	0.7	4	1	3	3	2	2	2	2	1	1	2	1	3	1	2	1	4	3	1	1
22.	13	48.82	163	18.4	4.00	defender	1582	1840	33.4	1.077	0.9	2	1	1	4	2	2	2	2	2	2	2	2	4		2	1	1	2	3	1
23.	13	60.5	165	22.2	4.00	striker	1913	1869	30.1	1.117	1.5	2	4	1	1	3	2	2	5												1
24.	16	56.96	177	18.2	4.00	striker	1645	1756	23.8	1.273	1.9	2	1	1	1	3	1	2	3	1	2	3	1	4		1	2		2	1	1
25.	15	55.58	166	20.2	4.00	defender	1692	2090	29.6	1.258	2.1	2	1	1	1	3	2		4	1	2	2	1	4		3	1	4	3	2	1
26.	14	50.96	167	18.3	4.00	midfielder	1219	1582	22.6	1.047	0.4	3	3	1	3	1	2	2	2	1	2	3	1	3		1	2		2	1	1
27.	15	55.05	163	20.7	4.00	defender	1633	2140	31.4	1.251	2	2	1	1	4	1	2	2	4	1	1	2	2	3		1	2		2	3	2
28.	17	54.05	172	18.3	4.00	goalkeeper	1414	1556	28.5	1.117	0.4	4	1	4	4	3	2	2	2	2	2	4	1	4		2	1	1	2	3	1
29.	15	46.16	161	17.7	4.00	defender	1227	1856	22.2	1.118	0.4	3	1	1	1	2	1	1	4	1	1	2	2	1		1	2		3	2	2
30.	15	51.11	167	18.3	4.00	striker	1284	1750	27.7	1.106	0.5	2	3	4	4	2	1		2	1	1	4	2	1		1	2		2	2	1
31.	15	55.11	167	19.7	4.00	midfielder	1284	1750	26.5	1.106	0.5	2	3	4	4	2	1		2	1	1	4	2	1		1	2		2	2	1
32.	15	62.52	164	23.2	4.00	defender	1540	2251	28.9	1.246	1.7	2	4	3	1	2	2	2	2	1	2	2	1	1		1	2		2	3	2
33.	16	56.96	177	18.2	4.00	striker	1645	1756	22.9	1.273	1.9	2	1	1	1	3	1	2	3	1	2	3	1	4		1	2		2	1	1
34.	15	55.69	158	22.3	4.00	goalkeeper	1669	2150	31.7	1.077	0.5	1		1	1	3	1		2	1	1	3	2	4		1	2		2	1	2
